# Supplementary material for: Incidence and Risk Factors of White Matter Lesions in Moderate and Late Preterm Infants
Source: Diagnostics (Basel). 2025 Apr 1;15(7):881. doi: 10.3390/diagnostics15070881 (PMC11988739; doi:10.3390/diagnostics15070881)
Supplement: Supplementary file 1 [file diagnostics-15-00881-s001.zip]

Archive with 1 entries (1 files):
- diagnostics-3485532-supplementary.pdf
